# Supplementary material for: A Flexible, Efficient Binomial Mixed Model for Identifying Differential DNA Methylation in Bisulfite Sequencing Data
Source: PLoS Genet. 2015 Nov 24;11(11):e1005650. doi: 10.1371/journal.pgen.1005650 (PMC4657956; doi:10.1371/journal.pgen.1005650)
Supplement: S3 Table — Computation was performed on a single core of an Intel Xeon L5420 2.50 GHz processor. n = number of individuals; m = number of sites. (XLSX) [file pgen.1005650.s027.xlsx]

## Sheet: Sheet1
		Computation Time
Method	Software	Arabidopsis	Baboon
		(n=24, m=830,676)	(n=50, m=433,871)
Linear model	R (lm)	0.55 min	0.44 min
Linear mixed model	GEMMA	1.3 min	1.2 min
Binomial model	R (glm)	71 min	51 min
Beta binomial model	R (self-implemented)	2 d	4.5 d
Binomial mixed model	MACAU	9.5 h	11 h
Binomial mixed model	MCMCglmm	12 d	19 d
