# Supplementary material for: A Flexible, Efficient Binomial Mixed Model for Identifying Differential DNA Methylation in Bisulfite Sequencing Data
Source: PLoS Genet. 2015 Nov 24;11(11):e1005650. doi: 10.1371/journal.pgen.1005650 (PMC4657956; doi:10.1371/journal.pgen.1005650)
Supplement: S4 Table — (XLSX) [file pgen.1005650.s028.xlsx]

## Sheet: Sheet1
Individual	Sex	Age of sampled individual	Bisulfite conversion rate	Age of blood sample	Total reads generated (in millions)	Uniquely mapped reads (in millions)	Proportion of uniquely mapped reads
AMB_01	M	11.29	0.985	8.39	37.0232	25.0997	0.678
AMB_02	F	10.05	0.9994	6.37	33.072	22.8197	0.69
AMB_03	M	7.67	0.9842	20.2	24.0882	16.9432	0.703
AMB_04	M	5.4	0.9988	25.16	14.7289	10.4575	0.71
AMB_05	M	18.01	0.9849	4.13	51.052	35.6875	0.699
AMB_06	M	6.39	0.9847	25.21	21.8875	14.7998	0.676
AMB_07	M	6.85	0.984	25.13	14.9342	10.0128	0.67
AMB_08	M	7.92	0.9988	25.21	32.6116	22.5323	0.691
AMB_09	M	5.16	0.9994	25.14	14.6766	10.6097	0.723
AMB_10	M	6.25	0.9837	25.13	35.1702	23.0637	0.656
AMB_11	F	14.56	0.9995	25.16	18.7187	13.1031	0.7
AMB_12	M	3.98	0.9837	6.29	26.0556	17.6595	0.678
AMB_13	M	6.01	0.984	25.07	24.4399	16.3094	0.667
AMB_14	M	3.76	0.9989	25.13	20.6595	14.0728	0.681
AMB_15	F	9.53	0.9989	6.3	9.58603	7.28538	0.76
AMB_16	F	7.84	0.9994	25.17	18.4322	12.7182	0.69
AMB_17	M	11.01	0.999	7.42	18.5487	12.9027	0.696
AMB_18	M	15.79	0.999	20.2	36.6448	25.193	0.687
AMB_19	M	3.04	0.999	21.16	31.0593	21.3208	0.686
AMB_20	M	4.5	0.999	25.09	29.3892	20.7577	0.706
AMB_21	F	6.71	0.9995	25.2	28.6658	19.7794	0.69
AMB_22	F	5.23	0.9994	25.2	16.7835	12.0841	0.72
AMB_23	M	9.79	0.9963	25.16	11.7712	8.08393	0.687
AMB_24	M	4.27	0.9987	25.13	24.483	16.7473	0.684
AMB_25	M	6	0.9986	8.34	71.8142	42.5174	0.592
AMB_26	M	1.76	0.9987	20.88	15.4611	10.7837	0.697
AMB_27	M	5.98	0.9987	25.16	31.1224	21.1564	0.68
AMB_28	M	8.29	0.998	25.09	35.5753	24.6799	0.694
AMB_29	M	4.79	0.9981	25.18	35.8782	25.526	0.711
AMB_30	M	14.01	0.998	25.2	15.3822	10.7084	0.696
AMB_31	M	2.9	0.998	24.25	34.8598	24.0446	0.69
AMB_32	M	14.3	0.998	24.28	21.8998	16.1685	0.738
AMB_33	F	5.03	0.9988	25.13	20.5928	14.6209	0.71
AMB_34	F	6.13	0.9963	25.08	39.1209	27.3846	0.7
AMB_35	F	3.96	0.9994	6.3	19.5358	13.8704	0.71
AMB_36	M	6.76	0.9978	5.92	39.7908	27.0107	0.679
AMB_37	M	6.11	0.9978	22.64	41.8706	29.169	0.697
AMB_38	M	14.01	0.9978	25.15	23.9452	18.0625	0.754
AMB_39	F	8.1	0.9994	25.18	19.0888	13.5531	0.71
AMB_40	F	4.97	0.9995	25.22	22.7151	15.6735	0.69
AMB_41	F	3.49	0.9988	24.3	37.1646	26.0152	0.7
AMB_42	M	18.01	0.9977	24.25	30.0034	21.4844	0.716
AMB_43	F	4.69	0.9994	24.3	27.1035	18.9724	0.7
AMB_44	M	5.8	0.999	25.22	23.9526	16.9743	0.709
AMB_45	F	16.44	0.9995	25.19	16.2261	11.6828	0.72
AMB_46	F	4.01	0.9964	25.21	53.6693	37.0319	0.69
AMB_47	M	3.64	0.999	25.13	30.6742	20.7472	0.676
AMB_48	M	10.62	0.9991	25.22	37.2663	26.4079	0.709
AMB_49	M	11.85	0.9987	25.16	29.4995	20.1553	0.683
AMB_50	M	6.72	0.9988	23.27	79.784	54.0789	0.678
Mean		7.79	0.9963	21.28	28.9696	19.9705	0.695
Standard deviation		4.19	0.0052	7.08	13.7323	8.93843	0.025
