# Supplementary material for: A Flexible, Efficient Binomial Mixed Model for Identifying Differential DNA Methylation in Bisulfite Sequencing Data
Source: PLoS Genet. 2015 Nov 24;11(11):e1005650. doi: 10.1371/journal.pgen.1005650 (PMC4657956; doi:10.1371/journal.pgen.1005650)
Supplement: S5 Table — (XLSX) [file pgen.1005650.s029.xlsx]

## Sheet: Sheet1
Chromosome	Start position	End position	Age-associated sites (10% FDR)	Total sites in this region	Proportion age-associated
chr1	2243969	2244017	3	3	1
chr1	5221970	5222043	5	5	1
chr1	9121162	9121233	3	6	0.5
chr1	11707670	11707733	3	5	0.6
chr1	15000120	15001719	4	5	0.8
chr1	17848815	17848848	4	5	0.8
chr1	19919674	19919697	3	3	1
chr1	61073353	61073381	3	3	1
chr1	65687918	65687991	3	5	0.6
chr1	123625542	123625615	3	5	0.6
chr1	159436884	159436944	3	5	0.6
chr1	213980097	213980111	3	4	0.75
chr1	219953551	219953599	3	3	1
chr2	82064000	82064024	4	4	1
chr2	82123996	82124025	3	3	1
chr2	156787553	156787622	3	3	1
chr3	3206880	3206971	3	3	1
chr3	33299870	33300015	10	12	0.833
chr3	34044541	34044613	5	5	1
chr3	34419605	34419675	5	5	1
chr3	34600312	34600382	5	5	1
chr3	38127392	38127588	4	7	0.571
chr3	42590171	42590772	7	8	0.875
chr3	63875646	63875707	3	4	0.75
chr4	197114	197150	4	5	0.8
chr4	24917372	24917391	3	5	0.6
chr4	26541286	26541348	4	5	0.8
chr4	36837027	36837040	3	3	1
chr4	112664809	112665028	3	6	0.5
chr5	443330	443377	7	7	1
chr5	94242581	94242656	4	4	1
chr5	172992234	172992295	4	4	1
chr6	42526925	42527068	5	7	0.714
chr6	42527545	42527591	3	5	0.6
chr6	116746825	116746834	3	3	1
chr6	127692913	127692950	3	3	1
chr6	135433390	135433473	3	4	0.75
chr6	136245939	136246096	4	4	1
chr6	143651313	143651355	3	3	1
chr7	42349061	42349271	3	4	0.75
chr8	19655876	19655896	3	3	1
chr8	138106696	138106746	4	4	1
chr8	138646870	138646907	4	4	1
chr8	139099790	139099825	3	4	0.75
chr9	1256580	1256751	9	12	0.75
chr9	50632806	50632823	3	3	1
chr9	54478027	54478073	3	3	1
chr9	56040180	56040238	3	3	1
chr9	95488137	95488192	5	5	1
chr9	116143727	116143945	3	6	0.5
chr10	1687352	1687476	5	7	0.714
chr10	6885272	6885353	4	5	0.8
chr10	13881178	13881354	3	5	0.6
chr10	14122096	14122163	3	3	1
chr10	19147146	19147208	8	11	0.727
chr10	19531653	19532318	5	8	0.625
chr10	52702145	52702169	3	3	1
chr10	61147261	61147374	3	5	0.6
chr10	76782706	76782787	3	3	1
chr10	77237663	77237682	4	6	0.667
chr10	82884879	82884928	4	5	0.8
chr10	83377731	83377939	3	3	1
chr10	84418159	84418194	3	4	0.75
chr11	1990725	1991239	3	4	0.75
chr11	6653711	6653772	4	5	0.8
chr11	25721004	25721160	3	3	1
chr11	53069525	53069557	3	3	1
chr11	84107888	84107935	5	8	0.625
chr11	84491469	84491477	3	3	1
chr11	84575679	84575928	6	9	0.667
chr11	120997110	120997262	5	5	1
chr11	122420535	122420718	3	3	1
chr12	86647042	86647111	5	8	0.625
chr13	87973424	87973474	5	5	1
chr13	88462431	88462627	5	8	0.625
chr13	97165099	97165288	4	4	1
chr13	117718806	117718896	4	6	0.667
chr13	117791161	117791222	3	3	1
chr13	127550170	127550470	3	4	0.75
chr14	908111	908168	3	4	0.75
chr14	1521221	1521263	3	3	1
chr14	2467139	2467332	5	8	0.625
chr14	3980132	3980156	4	5	0.8
chr14	56242521	56242575	3	3	1
chr14	58664886	58664934	3	4	0.75
chr14	106143319	106143374	4	4	1
chr15	412305	412363	4	4	1
chr15	1626785	1626855	3	3	1
chr15	1688818	1688944	3	4	0.75
chr15	2216046	2216131	3	3	1
chr15	3869037	3869066	3	3	1
chr15	11291505	11291521	3	3	1
chr15	20284536	20284583	3	6	0.5
chr15	68416485	68416516	3	3	1
chr15	96603546	96603583	3	3	1
chr15	98530770	98530847	3	6	0.5
chr15	102370050	102370112	3	4	0.75
chr15	104091377	104091420	3	4	0.75
chr16	863665	863724	3	3	1
chr16	1701791	1701881	6	6	1
chr16	3463697	3463798	3	4	0.75
chr16	4591877	4591998	3	6	0.5
chr16	4592355	4592466	7	10	0.7
chr16	4592475	4592543	7	9	0.778
chr16	18309424	18309616	3	4	0.75
chr16	48764429	48764438	4	4	1
chr16	69966199	69966229	3	3	1
chr16	73479204	73479347	4	5	0.8
chr17	3723317	3723364	4	4	1
chr17	8779703	8779721	3	3	1
chr17	87545143	87545238	4	6	0.667
chr18	3841875	3841978	3	3	1
chr18	71724357	71724391	4	5	0.8
chr19	248137	248294	3	4	0.75
chr19	559425	559556	3	6	0.5
chr19	559751	559860	3	3	1
chr19	563334	563470	4	6	0.667
chr19	569166	569270	4	6	0.667
chr19	576971	577010	3	4	0.75
chr19	577031	577053	3	3	1
chr19	2142883	2142926	3	4	0.75
chr19	4364882	4364965	3	5	0.6
chr19	4743532	4743541	3	3	1
chr19	6444873	6444911	3	4	0.75
chr19	16668732	16668802	3	3	1
chr19	17404389	17404417	3	3	1
chr19	17738341	17738349	3	3	1
chr19	27884881	27884933	3	3	1
chr19	28014576	28014684	3	3	1
chr19	38839390	38839468	6	8	0.75
chr19	38839873	38839894	3	4	0.75
chr19	40380429	40380537	6	6	1
chr19	48161247	48161314	5	5	1
chr20	996106	996139	4	4	1
chr20	1351247	1351340	6	6	1
chr20	2012777	2013127	3	6	0.5
chr20	4526931	4527951	3	6	0.5
chr20	4528127	4528152	4	5	0.8
chr20	66473345	66473374	3	3	1
chr20	67035011	67035095	6	7	0.857
chr20	67109379	67109494	4	6	0.667
chr20	70494490	70494592	3	3	1
chr20	70721966	70722012	3	3	1
